# Supplementary material for: DBDMH-Promoted Methylthiolation in DMSO: A Metal-Free Protocol to Methyl Sulfur Compounds with Multifunctional Groups
Source: Molecules. 2023 Jul 25;28(15):5635. doi: 10.3390/molecules28155635 (PMC10419854; doi:10.3390/molecules28155635)
Supplement: Supplementary file 1 [file molecules-28-05635-s001.zip]

Archive with 1 entries (1 files):
- molecules-2497203-supplementary.pdf
